# Supplementary material for: MicroRNA Expression Profile in Bone Marrow and Lymph Nodes in B-Cell Lymphomas
Source: Int J Mol Sci. 2023 Oct 11;24(20):15082. doi: 10.3390/ijms242015082 (PMC10606460; doi:10.3390/ijms242015082)
Supplement: Supplementary file 1 [file ijms-24-15082-s001.zip]

Archive with 3 entries (2 files):
- ijms-2597051-SI/
- ijms-2597051-SI/Supplementary S1.xlsx
- ijms-2597051-SI/Supplementary S2.xlsx
