# Supplementary material for: MicroRNA Expression Profile in Bone Marrow and Lymph Nodes in B-Cell Lymphomas
Source: Int J Mol Sci. 2023 Oct 11;24(20):15082. doi: 10.3390/ijms242015082 (PMC10606460; doi:10.3390/ijms242015082)
Supplement: Supplementary file 1 [file ijms-24-15082-s001.zip › ijms-2597051-SI/Supplementary S1.xlsx]

## Sheet: Лист1
Table 1. The characteristics of the groups.
Follicular lymphoma
		Bone marrow	Lymph node
	Age (years)
	<60	4	5
	≥60	12	7
	Gender
	Female	13	8
	Male	3	4
	Disease stage
	I/II	6	4
	III/IV	10	8
	Histological grade
	1–3a	14	7
	3b	1	3
	FL of uncertain grade	1	2
	ECOG
	0–1	13	9
	2–4	3	3
	B symptoms
	Yes	6	4
	No	10	8
	Bone marrow involvement
	Yes		2
	No	16	10
	Bulky disease (cm) >6cm
	Yes	5	5
	No	11	7
	Extranodal involvement ≥1
	Yes	1	3
	No	15	9
	LDH(u/L)>UNL
	Yes	5	5
	No	11	7
	HB(g/L) <120
	Yes	3	5
	No	13	7
	FLIPI
	0–1	5	3
	2	6	5
	3–5	5	4
Mantle cell lymphoma
		Bone marrow	Lymph node
	Gender
	Male	11	10
	Female	3	5
	Age (years)
	< 60	4	0
	≥ 60	10	15
	ECOG
	< 2	7	8
	≥ 2	7	7
	Ann Arbor stage
	I-II	2	0
	III-IV	12	15
	B symptoms
	Yes	8	9
	No	6	6
	Bulky disease
	Yes		2
	No	14	13
	Extranodal sites
	< 2	8	13
	≥ 2	6	2
	Splenomegaly
	Yes	7	10
	No	7	5
	Bone marrow involvement
	Yes		10
	No	14	5
	Gastrointestinal involvement
	Yes	5	2
	No	9	13
	WBC (×109/L)
	< 10	12	12
	≥ 10	2	3
	LYM (×109/L)
	< 5	13	15
	≥ 5	1
	HB (g/L)
	< 120	5	7
	≥ 120	9	8
	ALB (g/L)
	< 40	2	11
	≥ 40	12	4
	LDH (IU/L)
	< 240	9	8
	≥ 240	5	7
	ESR (mm/h)
	< 20	7	5
	≥ 20	7	10
	NA
	Ki-67 (%)
	< 30	2	5
	≥ 30	2	5
	NA	10	5
	Treatment regimen
	R-CHOP	12	13
	Conventional chemotherapy	2	2
	IPI score
	< 3	6	6
	≥ 3	8	9
	MIPI score
	0-3	5	4
	4-5	6	8
	6-11	3	3
Hodgkin lymphoma
		Bone marrow	Lymph node
	Gender
	Male	6	20
	Female	5	21
	Age (years)
	Median	34	38
	Range	28-45	24-68
	Histological type
	Nodular sclerosis	6	29
	Lymphocyte-rich	2	3
	Mixed cellularity	2	7
	Lymphocyte-depleted	1	2
	Involved extranodal sitesa
	Liver	8	27
	Lung	3	7
	Bone	2	4
	Othersb	2	9
	B symptomsc	8	26
	Elevated serum LDH	7	24
	IPS
	0-2	4	11
	≥3	7	30
	ABVD	5	14
	BEACOPP	6	27
	Stage
	I-II	5	14
	III-IV	6	27
Diffuse large B cell lymphoma
		Bone marrow	Lymph node
	Gender
	Female	24	26
	Male	18	25
	Age, y
	Mean	56	54
	Range	23-85	25-82
	IPI score
	0/1	5	8
	2/3	20	22
	4/5	16	17
	NA	1	4
	ABC/GCB
	ABC	21	27
	GCB	16	11
	Unclassified	5	13
	LDH
	Normal	30	34
	High	12	17
	Extranodal sites
	0–1	37	43
	>1	5	8
	ABC = activated B cell-like DLBCL; BAGS = B cell-associated gene signatures; DLBCL = diffuse large B-cell lymphoma; GCB = germinal center B cell-like DLBCL; REGS = resistance gene signature.
