# Supplementary material for: MicroRNA Expression Profile in Bone Marrow and Lymph Nodes in B-Cell Lymphomas
Source: Int J Mol Sci. 2023 Oct 11;24(20):15082. doi: 10.3390/ijms242015082 (PMC10606460; doi:10.3390/ijms242015082)
Supplement: Supplementary file 1 [file ijms-24-15082-s001.zip › ijms-2597051-SI/Supplementary S2.xlsx]

## Sheet: S2
Table S2
The oligonucleotide sequences used in the study.
Target	Type	Sequence (5’ → 3’)
miR-18a-5p	RT primer	GTCAGAGCTGAGGCTCACTGAGACCTTTCGCACCCTCGCTCTGACCTATCTGC
	Reverse PCR primer	CTGAGGCTCACTGAGACCT
	PCR probe	TTCGCACCCTCGCTCTGACCTATCTGC-(BHQ1)
	Forward PCR primer	ACAACTAAGGTGCATCTAGTGC
miR-20a-5p	RT primer	GTCGTGTCTGAGGCTCACTGAGACCTATTCGCACCTCGACACGACCTACC
	Reverse PCR primer	CTGAGGCTCACTGAGACCT
	PCR probe	(SIMA)-ATTCGCACC(T-BHQ1)CGACACGACCTACCTGC
	Forward PCR primer	CACCAGCTAAAGTGCTTATAGTG
miR-96-5p	RT primer	GTCGTGTCTGAGGCTCACTGAGACCTTTCGCACCCTCGACACGACCAGCAAAAATG
	Reverse PCR primer	CTGAGGCTCACTGAGACCT
	PCR probe	TTCGCACCCTCGACACGACCAGCAAAAATG
	Forward PCR primer	CGGACTTTGGCACTAGCA
miR-182-5p	RT primer	GTCGTGTCTGAGGCTCACTGAGACCTTTCGCACCCTCGACACGACAGTGT
	Reverse PCR primer	CTGAGGCTCACTGAGACCT
	PCR probe	(SIMA)-TTCGCACCC(T-BHQ1)CGACACGACAGTGTGAG
	Forward PCR primer	GGACTTTGGCAATGGTAGAA
miR-183-5p	RT primer	CCTGAGTCTGAGGCTCACTGAGACCTTTCGCACCCTCGACTCAGGCAGTGAATTC
	Reverse PCR primer	CTGAGGCTCACTGAGACCT
	PCR probe	TTCGCACCCTCGACTCAGGCAGTGAATTC
	Forward PCR primer	CGGACTATGGCACTGGTA
miR-26b-5p	RT primer	CGTGATGCGCCTTGTAGCACGACCTTATTCGCACCCTCGCATCACGACCTATCC
	Reverse PCR primer	GCCTTGTAGCACGACCTTA
	PCR probe	TTCGCACCCTCGCATCACGACCTATCC
	Forward PCR primer	CGAGCCATTCAAGTAATTCA
miR-34a-5p	RT primer	AGGGAGAGGGTAACCAGAAGCACACAATCCCACCTCCTCTCCCTACAACCAG
	Reverse PCR primer	GGTAACCAGAAGCACACAA
	PCR probe	TC+CCACCTCC(T-BHQ2)CTCCCTACAACCAG
	Forward PCR primer	CACATCATGGCAGTGTCTTAG
miR-148b-3p	RT primer	TGCACTGAGAACGATCCAAACTCGCACCCTCATCGTTCCGACAAAGTTC
	Reverse PCR primer	TGCACTGAGAACGATCCAA
	PCR probe	TCG+CACCCTCATCGTTCCGACAAAGTTC-(BHQ1)
	Forward PCR primer	TCCAACTCAGTGCATCACA
miR-9-5p	RT primer	GTCGTGTCTGAGGCTCACTGAGACCTTTCGCACCCTCGACACGACTCATACAG
	Reverse PCR primer	CTGAGGCTCACTGAGACCT
	PCR probe	TTCGCA+CCCTCGACACGACTCATACAG
	Forward PCR primer	AGCCGTCTTTGGTTA+TCTAGC
miR-150-5p	RT primer	GTCGTGTCGTGAAGCAGACAGACACAATCGCACCTCGACACGACCACTGGTAC
	Reverse PCR primer	GTGAAGCAGACAGACACAA
	PCR probe	TCGCACCTCGACACGACCACTGGTAC
	Forward PCR primer	CACGCTCCGACTCTCCCAACCCTT
miR-451a	RT primer	GTCGTGTCTGAGGCTCACTGAGACCTATTCGCACCTCGACACG ACAACTCAGT
	Reverse PCR primer	CTGAGGCTCACTGAGACCT
	PCR probe	ATTCGCACC(T-BHQ1)CGACACGACAACTCAGTA
	Forward PCR primer	CCAGCAAACCGTTACCATT
miR-23b-3p	RT primer	GTCGTGTCTGAGGCTCACTGAGACCTTTCGCACCCTCGACACGACGGAAA
	Reverse PCR primer	CTGAGGCTCACTGAGACCT
	PCR probe	(SIMA)-TTCGCACCC(T-BHQ1)CGACACGACGGAAATCC
	Forward PCR primer	CAGCACATCACATTGCCAG
miR-141-3p	RT primer	TCGTGTCTGAGGCTCACTGAGACCTATTCGCACCCTCGACACGACCCATCTTT
	Reverse PCR primer	CTGAGGCTCACTGAGACCT
	PCR probe	ATTCGCACCCTCGACACGACCCATCTTT
	Forward PCR primer	TCCAGCTAACACTGTCTGGT
miR-128-3p	RT primer	CTGAGTCGCTCTTCTAGCACCACTCTATTCGCACCCTCGACTCAGGCAAAGAGACC
	Reverse PCR primer	GCTCTTCTAGCACCACTCTA
	PCR probe	TTCGCACCCTCGACTCAGGCAAAGAGACC
	Forward PCR primer	ACGAGACTCACAGTGAACC
miR-103a-3p	RT primer	GTCGTGTCTGAGGCTCACTGAGACCTATTCGCACCCTCGACACGACTCAT
	Reverse PCR primer	CTGAGGCTCACTGAGACCT
	PCR probe	(SIMA)-ATTCGCACCC(T-BHQ1)CGACACGACTCATAGCC
	Forward PCR primer	CAGCAGCAGCATTGTACAG
miR-378-3p	RT primer	GTCGTGTCTGAGGCTCACTGAGACCTATTCGCACCTCGACACGACGCCTTCTG
	Reverse PCR primer	CTGAGGCTCACTGAGACCT
	PCR probe	(R6G)-ATTCGCACC(T-BHQ1)CGACACGACGCCTTCTG
	Forward PCR primer	CTGAGGCTCACTGAGACCT
miR-191-5p	RT primer	GTCGTGTCTGAGGCTCACTGAGACCTATTCGCACCTCGACACGACCAGCTGCT
	Reverse PCR primer	CTGAGGCTCACTGAGACCT
	PCR probe	(R6G)-ATTCGCACC(T-BHQ1)CGACACGACCAGCTGCT
	Forward PCR primer	CAGCCAACGGAATCCCAAA
R6G	Rhodamine 6G (Rhodamine 590)
BHQ1	Black Hole Quencher-1
LNA	Locked Nucleic Acid
+C=C-LNA
